# Supplementary material for: Metabolomics Provides New Insights into Host Manipulation Strategies by Asobara japonica (Hymenoptera: Braconidae), a Fruit Fly Parasitoid
Source: Metabolites. 2023 Feb 24;13(3):336. doi: 10.3390/metabo13030336 (PMC10053316; doi:10.3390/metabo13030336)
Supplement: Supplementary file 1 [file metabolites-13-00336-s001.zip]

Archive with 1 entries (1 files):
- metabolites-2169950-supplementary.xlsx
