# Supplementary material for: Metabolomics Provides New Insights into Host Manipulation Strategies by Asobara japonica (Hymenoptera: Braconidae), a Fruit Fly Parasitoid
Source: Metabolites. 2023 Feb 24;13(3):336. doi: 10.3390/metabo13030336 (PMC10053316; doi:10.3390/metabo13030336)
Supplement: Supplementary file 1 [file metabolites-13-00336-s001.zip › metabolites-2169950-supplementary.xlsx]

## Sheet: Table S1
Table S1. Different metabolites between A. japonica-parasitized and nonparasitized hosts
Number	Metabolites	VIP value	Fold change	p-value	Regulation
1	Felbamate	1.00128	42.4733	4.93356e-08	up
2	Cinncassiol E	1.1063	11.1791	3.19787e-07	up
3	Ε-(gamma-Glutamyl)-lysine	1.71219	9.14961	1.3957e-06	up
4	NS-398	1.12817	8.60925	9.49743e-05	up
5	Cynaroside A	2.69431	7.20595	1.9623e-06	up
6	PC(14:0/18:0)	7.66371	6.62622	0.000641575	up
7	Propyl 1-(propylsulfinyl)propyl disulfide	1.61375	6.59251	0.00847876	up
8	Gamma glutamyl ornithine	5.29489	6.17085	7.11056e-08	up
9	Nicotinic acid adenine dinucleotide	1.45062	5.85375	4.05568e-05	up
10	Deaminohydroxyblasticidin S	1.7723	4.51826	0.00874457	up
11	Damascenine	3.14862	4.37978	1.38858e-07	up
12	N-Acetyldopamine	1.93008	4.31836	1.56141e-07	up
13	Ethyl beta-D-glucopyranoside	1.498	4.01595	8.31383e-05	up
14	Methylene blue	2.3386	3.50754	6.67443e-09	up
15	m-Methylbenzoate	1.20118	3.01968	2.71432e-07	up
16	Nicotinate D-ribonucleoside	1.28565	2.88422	0.0288979	up
17	PC(16:0/16:0)	5.91049	2.83189	0.00172819	up
18	Maltohexaose	1.49932	2.71486	0.00123062	up
19	gamma-Glutamylcysteine	1.11951	2.49375	0.00395164	up
20	Aspartyl-Lysine	9.61108	2.45558	3.70876e-07	up
21	Nopalinic acid	1.33135	2.37445	0.0472834	up
22	Norfloxacin glucuronide	1.09882	2.32865	0.00215513	up
23	Adenylsuccinic acid	1.50584	2.26732	0.000434677	up
24	N-Lactoyl ethanolamine phosphate	1.44216	2.21905	8.19916e-08	up
25	Maltopentaose	2.32083	2.14706	0.00318061	up
26	4-thiodimethylarsenobutanoic acid	2.64648	2.0994	1.56777e-05	up
27	1,2-beta-D-Glucuronosyl-D-glucuronate	1.12831	1.99176	3.0422e-06	up
28	Aminoadipic acid	1.04957	1.98392	0.000104977	up
29	Galactaric acid	1.80359	1.96223	6.71266e-05	up
30	Inosine 5'-monophosphate (IMP)	2.40778	1.95059	2.65635e-06	up
31	5'-(3',4'-dihydroxyphenyl)-gamma-valerolactone glucuronide	1.50901	1.93984	3.22162e-05	up
32	Norophthalmic acid	1.43584	1.93575	0.000841193	up
33	Verbascose	1.60733	1.92749	0.00298217	up
34	Allopurinol	1.48849	1.84726	0.00110505	up
35	O-Phosphohomoserine	1.13776	1.83442	5.88586e-07	up
36	Inosinic acid	3.60848	1.81396	7.76215e-06	up
37	Mytilin A	1.00773	1.79873	1.03635e-06	up
38	(R)-(+)-2-Pyrrolidone-5-carboxylic acid	10.7953	1.79327	1.93427e-06	up
39	5-Methylthiopentanaldoxime	1.0625	1.7898	8.50816e-07	up
40	Phosphatidyl glycerol	1.26537	1.76957	4.01178e-06	up
41	Gabapentin	1.5039	1.76415	0.0291747	up
42	15-Deacetylneosolaniol	1.47787	1.72462	0.00407872	up
43	N2-gamma-Glutamylglutamine	2.79748	1.70015	0.00116564	up
44	(1R,2R)-3-[(1,2-Dihydro-2-hydroxy-1-naphthalenyl)thio]-2-oxopropanoic acid	1.16679	1.65145	0.00776179	up
45	Succinyladenosine	1.02387	1.64358	0.0305496	up
46	Glycerylphosphorylethanolamine	2.21962	1.60388	2.049e-05	up
47	7-beta-D-Glucopyranosyloxybutylidenephthalide	3.08913	1.59237	0.00480369	up
48	3-Galactosyllactose	2.66308	1.59187	0.00585558	up
49	(6R)-6-(L-Erythro-1,2-Dihydroxypropyl)-5,6,7,8-tetrahydro-4a-hydroxypterin	1.34384	1.5916	0.040866	up
50	Inosine	2.36657	1.58973	0.00165262	up
51	Glutathionate(1-)	4.59954	1.5739	0.03902	up
52	1-(sn-Glycero-3-phospho)-1D-myo-inositol	3.37429	1.56859	9.26735e-06	up
53	Pyrocatechol glucuronide	1.29885	1.56468	0.00210117	up
54	Mannan	1.93801	1.55576	0.0173529	up
55	3-hydroxy-2-(3-methoxyphenyl)-5-sulfino-3,4-dihydro-2H-1-benzopyran-7-olate	1.33896	1.55417	0.00206643	up
56	Hydroxynicorandil	3.2325	1.55293	0.00674198	up
57	Distichonic acid A	1.54485	1.55221	0.0126021	up
58	4-Dedimethyl-6-dehydro-anhydrotetracycline	1.55275	1.54613	0.000965633	up
59	Pelargonidin 3-arabinoside	1.41605	1.54518	0.0483113	up
60	gamma-Glutamylalanine	1.13117	1.54503	0.000672816	up
61	Stachyose	2.62873	1.54033	0.0333578	up
62	D-Lombricine	1.05996	1.5307	0.0146553	up
63	beta-D-Xylopyranosyl-(1->5)-alpha-L-arabinofuranosyl-(1->3)-L-arabinose	1.36295	1.52857	0.00918163	up
64	Hypoxanthine	2.06853	1.52445	0.00332692	up
65	L-2-Amino-5-(methylthio)pentanoic acid	1.09877	1.52387	0.00112131	up
66	9-hydroperoxy-12,13-dihydroxy-10-octadecenoic acid	1.82439	1.50082	0.00417709	up
67	Allopurinol-1-ribonucleoside	3.82846	1.47765	0.00401504	up
68	Trichotomine	6.65624	1.46619	0.00160882	up
69	L-Tyrosine	1.35914	1.44843	0.0308537	up
70	L-Acetylcarnitine	2.66351	1.43742	0.00568962	up
71	Levan	3.54065	1.43185	0.0336329	up
72	ADP	1.0171	1.42604	0.00631056	up
73	Uric acid	2.53893	1.42581	0.0130572	up
74	5-phosphonooxy-L-lysine	1.05496	1.39458	2.70019e-05	up
75	L-Proline	5.37392	1.38485	5.06522e-05	up
76	L-Arginine	1.47524	1.37904	2.51383e-06	up
77	D-Glucuronic acid	1.51611	1.3636	1.75578e-05	up
78	2Z-Penten-1-ol	2.20836	1.35307	0.000149985	up
79	Cyclic pyranopterin monophosphate	1.68015	1.33818	0.000397922	up
80	4-Hydroxymethyl-3-methoxyphenoxyacetic acid	2.14552	1.33523	0.00103399	up
81	(S1)-Methoxy-3-heptanethiol	1.21074	1.33519	2.87376e-06	up
82	Citicoline	1.04046	1.33363	0.00549446	up
83	Dibutyl sulfide	1.56453	1.32577	0.00165393	up
84	L-Carnitine	4.23164	1.32174	8.4571e-06	up
85	D-erythro-D-galacto-octitol	1.10419	1.31787	2.34706e-05	up
86	Guanosine	1.1578	1.31087	0.0256776	up
87	TG(15:0/16:0/22:6(4Z,7Z,10Z,13Z,16Z,19Z))	1.02541	1.31014	0.0289888	up
88	4-(3,7-dimethylocta-2,6-dien-1-yl)benzene-1,2,3,5-tetrol	3.01215	1.30532	0.00267663	up
89	Phosphocholine	6.53251	1.29776	0.00149552	up
90	L-Histidine	4.65621	1.297	1.41936e-05	up
91	Adenosine 3'-monophosphate	5.53517	1.29413	9.04525e-05	up
92	4-Pyrimidine Methanamine (hydrochloride)	1.48378	1.29139	4.84301e-05	up
93	Phosphocreatinine	2.24208	1.28219	0.000306089	up
94	UDP-N-acetyl-D-galactosamine	1.53843	1.26932	0.00124115	up
95	Uridine	1.41743	1.25293	0.00667884	up
96	UDP-D-galactose	1.39457	1.24595	0.0269719	up
97	Guanosine monophosphate	1.49675	1.24426	0.0063405	up
98	Itaconic acid	1.1638	1.23443	0.014725	up
99	Adenosine monophosphate	3.32615	1.23052	0.00121212	up
100	5S,6S-epoxy-15R-hydroxy-ETE	1.54564	1.21667	0.0189161	up
101	PI(18:2(9Z,12Z)/0:0)	2.07635	1.21062	0.00221764	up
102	Argininosuccinic acid	1.11765	1.20352	0.00989182	up
103	D-Sedoheptulose 7-phosphate	1.16973	1.20156	0.0329979	up
104	Uridine diphosphate-N-acetylglucosamine	3.19064	1.19021	0.0116463	up
105	Quinoline-3-carboxamides	9.4767	1.1876	0.000111708	up
106	Nicotinamide adenine dinucleotide (NAD)	1.99199	1.18596	0.00675791	up
107	L-Glutamate	2.49946	1.18243	0.00774518	up
108	9-Hydroxy-4-methoxypsoralen 9-glucoside	3.69307	1.17442	0.0209284	up
109	3,4,5-trihydroxy-6-{1-methoxy-1,3-dioxo-3-[(3,4,5,6-tetrahydroxyoxan-2-yl)methoxy]propan-2-yl}oxane-2-carboxylic acid	2.26942	1.16511	0.0147712	up
110	D-Maltose	8.28926	1.14024	0.0177802	up
111	Sucrose	10.2241	1.11951	0.00116753	up
112	Iopamidol	2.21855	1.05909	0.0388197	up
113	19-Hydroxy-8-O-methyltetrangulol	2.83084	0.927144	0.0252516	down
114	Glycerol alpha-monochlorohydrin	2.5981	0.866448	0.00964494	down
115	Istamycin AO	1.37951	0.848941	0.0111917	down
116	Sarothralin	1.28514	0.810612	0.00212963	down
117	L-Glutamate 5-semialdehyde	1.04487	0.793153	0.00951115	down
118	JWH 018 N-(5-hydroxypentyl) β-D-Glucuronide	1.17225	0.787002	0.00179355	down
119	AM2201	1.54766	0.784202	0.000888003	down
120	Threoninyl-Threonine 二太	2.0835	0.782397	0.00140273	down
121	3b,15b,17a-Trihydroxy-pregnenone	1.95425	0.764728	0.0140199	down
122	Sphingofungin B	1.27557	0.762322	0.0314255	down
123	(-)-11-hydroxy-9,10-dihydrojasmonic acid 11-beta-D-glucoside	1.74578	0.758488	0.0045613	down
124	5S-HETE di-endoperoxide	2.61308	0.749731	0.00160824	down
125	5-Oxo-ETE-d7	1.12573	0.742733	0.00762792	down
126	7-Hydroxyfluphenazine	1.01	0.741878	3.33017e-05	down
127	Asticolorin A	1.20965	0.731925	4.71231e-05	down
128	6-[4-(4-carboxy-2-hydroxybutyl)-2-hydroxyphenoxy]-3,4,5-trihydroxyoxane-2-carboxylic acid	2.05288	0.731921	0.0305284	down
129	1-hexadecanyl-2-((2'-alpha-glucosyl)-beta-glucosyl)-3-beta-xylosyl-sn-glycerol	1.32786	0.729705	0.00852693	down
130	Isoleucyl-Hydroxyproline	1.46434	0.725301	0.003557	down
131	7-HYDROXYETHYLTHEOPHYLLINE	1.1046	0.722134	2.68028e-05	down
132	Tyrosol 4-sulfate	1.81767	0.721297	0.00355369	down
133	2-(6-{2,4-dihydroxy-3-[(1E)-3-methylbut-1-en-1-yl]benzoyl}-5-(2,4-dihydroxyphenyl)-3-methylcyclohex-2-en-1-yl)benzene-1,3-diol	1.60832	0.720238	0.000100216	down
134	JWH 307	1.94326	0.70685	4.66551e-05	down
135	3,6,8-Trimethylallantoin	2.25972	0.701379	0.000397976	down
136	4-Hydroxytamoxifen-N-glucuronide	1.47412	0.692388	9.42753e-05	down
137	O-Phospho-DL-Tyrosine	1.88323	0.688845	0.0206682	down
138	6-Keto-decanoylcarnitine	1.37315	0.688481	0.0236558	down
139	JWH 368	1.78843	0.674239	1.612e-05	down
140	O-Phosphotyrosine	1.68858	0.668145	0.0239645	down
141	N-(dodecanoyl)-homoserine lactone	1.19768	0.660055	0.0090596	down
142	Butoctamide hydrogen succinate	8.39711	0.656036	0.000599093	down
143	Loxtidine	1.11164	0.655091	0.000452022	down
144	Acuminoside	3.25716	0.638321	3.16555e-05	down
145	Methylcarbamyl PAF C-8	2.58394	0.637089	5.86699e-05	down
146	Ergoline-8-methanol, 10-methoxy-1,6-dimethyl-	1.17773	0.636617	0.000700928	down
147	L-Aspartic Acid	1.15246	0.636381	0.000417531	down
148	(1S,2S,4R,5S,7S)-2,5,7-Fenchanetriol 2-O-b-D-glucoside	1.12218	0.602591	0.000309872	down
149	PI(P-16:0/14:0)	1.43347	0.596247	0.00456007	down
150	N-oleoyl glutamic acid	2.89448	0.594695	0.00334096	down
151	N-Linoleoyl GABA	2.02381	0.589384	0.00218219	down
152	Betaxolol	2.66655	0.582369	0.00120111	down
153	C17 Sphinganine-1-phosphate	1.2306	0.574015	0.000152466	down
154	Talinolol	2.69986	0.573258	6.13579e-05	down
155	Gentamicin A	1.08912	0.569838	0.000309714	down
156	PC(16:1(9E)/0:0)	2.61189	0.561145	0.0326942	down
157	(9Z)-3-hydroxydodecenoylcarnitine	8.5071	0.558216	0.000160315	down
158	2-Oxo-4-methylthiobutanoic acid	2.3449	0.552439	0.000223854	down
159	(5Z,8Z)-3-hydroxytetradecadienoylcarnitine	5.14418	0.550934	0.000252705	down
160	Hydroquinidine	1.60654	0.547898	2.73698e-05	down
161	LysoPE(16:1(9Z)/0:0)	3.36076	0.545962	0.036311	down
162	Cer(d18:0/16:0)	3.84937	0.54595	0.0225852	down
163	N-dodecanoyl-L-Homoserine lactone	5.19365	0.536038	0.000242124	down
164	Cer(d18:0/14:0)	3.70897	0.515903	0.0193715	down
165	N-Palmitoylsphingosine	1.15706	0.512575	0.0225452	down
166	LysoPC(15:0)	1.03835	0.511267	0.00942668	down
167	dibucaine	1.72333	0.502583	3.94804e-06	down
168	2E,13Z-Octadecadienal	34.0674	0.496985	0.0496153	down
169	Linalool 3,6-oxide primeveroside	1.24609	0.495613	0.00018431	down
170	Celiprolol	2.85428	0.493149	0.000214921	down
171	Linoleamide	1.82488	0.487649	0.042383	down
172	5-hydroperoxy-15-HETE	2.17442	0.485666	6.79213e-05	down
173	Palmitic amide	9.67884	0.474275	0.0433664	down
174	Safingol ( L-threo-sphinganine)	8.78079	0.46755	0.0451645	down
175	11Z-Eicosenal	3.70485	0.464042	0.0346452	down
176	PC(16:1(9Z)/0:0)	6.62206	0.461503	0.00997152	down
177	N-palmitoyl glutamic acid	2.52262	0.455196	0.0001925	down
178	Lisinopril	1.23523	0.454613	0.00044849	down
179	3-Hydroxy-6,8-dimethoxy-7(11)-eremophilen-12,8-olide	1.58385	0.448863	3.78632e-05	down
180	Gluconic acid	5.87769	0.447275	0.00145691	down
181	C16 Sphinganine-1-phosphate	1.66643	0.44623	2.6489e-06	down
182	N-(hexadecanoyl)-homoserine lactone	1.8974	0.4428	7.43745e-05	down
183	Nonivamide	1.49319	0.439196	1.64603e-06	down
184	Geranylcitronellol	13.1782	0.425475	0.0440607	down
185	(-)-Dilophol	1.39879	0.420961	0.0490122	down
186	N-(9,12-octadecadienoyl)-glutamic acid	4.78619	0.414645	0.000199537	down
187	PI(O-16:0/14:1(9Z))	1.88871	0.402935	3.33326e-05	down
188	PC(18:1(9Z)/0:0)	5.00863	0.399072	0.0226642	down
189	PGE2-EA	1.2359	0.396465	1.03537e-05	down
190	PG(P-16:0/12:0)	2.51723	0.394188	1.00143e-05	down
191	14(15)-EpETrE-EA	3.42987	0.39172	0.000147759	down
192	Prostaglandin E2 ethanolamide	1.16543	0.387985	2.44363e-06	down
193	L-Ornithine	1.498	0.376416	1.01461e-05	down
194	beta-Zearalanol	1.22135	0.373345	0.000198023	down
195	Metoprolol	1.207	0.356287	3.8067e-07	down
196	3-cis-Hydroxyglipizide	3.3132	0.342162	3.34486e-06	down
197	beta1-Chaconine	1.31453	0.325953	0.000621804	down
198	LysoPE(18:2(9Z,12Z)/0:0)	4.0692	0.32448	0.01391	down
199	(5Z)-13-carboxytridec-5-enoylcarnitine	3.3518	0.313768	2.6003e-06	down
200	N-a-Acetyl-L-arginine	1.81217	0.312125	2.58805e-07	down
201	PC(18:2(2E,4E)/0:0)	2.36477	0.306175	0.0255755	down
202	PA(22:1(13Z)/22:6(4Z,7Z,10Z,13Z,16Z,19Z))	1.28594	0.29614	0.00605322	down
203	LysoPC(18:2(9Z,12Z))	5.41648	0.291671	0.00805605	down
204	Nα-Acetyl-L-arginine	1.52795	0.258576	0.000907342	down
205	cis-1,2-Dihydroxy-1,2-dihydrodibenzothiophene	2.76184	0.170982	4.28532e-05	down

## Sheet: Table S2
Table S2. KEGG classification of metabolites between A. japonica-parasitized and nonparasitized hosts
ID Annotation	Annotation	in set	RichFactor	p-value	-lg(p-value)	FDR correction	Matching IDs	URL
dme00230	Purine metabolism	10	0.105263	2.50518e-06	5.60116	0.000117743	C00008 C00020 C00130 C00144 C00262 C00294 C00366 C00387 C01367 C03794	https://www.genome.jp/kegg-bin/show_pathway?dme00230/dme:C00008%09red/dme:C00020%09red/dme:C00130%09red/dme:C00144%09red/dme:C00262%09red/dme:C00294%09red/dme:C00366%09red/dme:C00387%09red/dme:C01367%09red/dme:C03794%09red
dme00220	Arginine biosynthesis	5	0.217391	2.99748e-05	4.52324	0.000695178	C00025 C00049 C00062 C00077 C03406	https://www.genome.jp/kegg-bin/show_pathway?dme00220/dme:C00025%09red/dme:C00049%09blue/dme:C00062%09red/dme:C00077%09blue/dme:C03406%09red
dme04068	FoxO signaling pathway	3	0.6	4.43731e-05	4.35288	0.000695178	C00008 C00020 C00025	https://www.genome.jp/kegg-bin/show_pathway?dme04068/dme:C00008%09red/dme:C00020%09red/dme:C00025%09red
dme00970	Aminoacyl-tRNA biosynthesis	6	0.115385	0.000192073	3.71653	0.00225686	C00025 C00049 C00062 C00082 C00135 C00148	https://www.genome.jp/kegg-bin/show_pathway?dme00970/dme:C00025%09red/dme:C00049%09blue/dme:C00062%09red/dme:C00082%09red/dme:C00135%09red/dme:C00148%09red
dme00250	Alanine, aspartate and glutamate metabolism	4	0.142857	0.00109522	2.9605	0.0102951	C00025 C00049 C03406 C03794	https://www.genome.jp/kegg-bin/show_pathway?dme00250/dme:C00025%09red/dme:C00049%09blue/dme:C03406%09red/dme:C03794%09red
dme00564	Glycerophospholipid metabolism	6	0.0961538	0.0016022	2.79528	0.0110454	C00157 C00307 C00588 C01233 C04230	https://www.genome.jp/kegg-bin/show_pathway?dme00564/dme:C00157%09red/dme:C00307%09red/dme:C00588%09red/dme:C01233%09red/dme:C04230%09blue
dme04150	mTOR signaling pathway	2	0.5	0.00164505	2.78382	0.0110454	C00020 C00062	https://www.genome.jp/kegg-bin/show_pathway?dme04150/dme:C00020%09red/dme:C00062%09red
dme00480	Glutathione metabolism	4	0.105263	0.00348776	2.45745	0.0204906	C00025 C00077 C00669 C03740	https://www.genome.jp/kegg-bin/show_pathway?dme00480/dme:C00025%09red/dme:C00077%09blue/dme:C00669%09red/dme:C03740%09red
dme02010	ABC transporters	6	0.0645161	0.00425508	2.37109	0.022221	C00025 C00049 C00062 C00089 C00135 C00208	https://www.genome.jp/kegg-bin/show_pathway?dme02010/dme:C00025%09red/dme:C00049%09blue/dme:C00062%09red/dme:C00089%09red/dme:C00135%09red/dme:C00208%09red
dme00330	Arginine and proline metabolism	5	0.0641026	0.00936729	2.02839	0.0440262	C00025 C00062 C00077 C00148 C01165	https://www.genome.jp/kegg-bin/show_pathway?dme00330/dme:C00025%09red/dme:C00062%09red/dme:C00077%09blue/dme:C00148%09red/dme:C01165%09blue
dme00472	D-Arginine and D-ornithine metabolism	2	0.181818	0.0139806	1.85448	0.0597351	C00062 C00077	https://www.genome.jp/kegg-bin/show_pathway?dme00472/dme:C00062%09red/dme:C00077%09blue
dme00052	Galactose metabolism	3	0.0652174	0.0414773	1.38219	0.158322	C00052 C00089 C01613	https://www.genome.jp/kegg-bin/show_pathway?dme00052/dme:C00052%09red/dme:C00089%09red/dme:C01613%09red
dme00340	Histidine metabolism	3	0.0638298	0.0437912	1.35861	0.158322	C00025 C00049 C00135	https://www.genome.jp/kegg-bin/show_pathway?dme00340/dme:C00025%09red/dme:C00049%09blue/dme:C00135%09red
dme04142	Lysosome	1	0.25	0.0659902	1.18052	0.221538	C00008	https://www.genome.jp/kegg-bin/show_pathway?dme04142/dme:C00008%09red
dme00410	beta-Alanine metabolism	2	0.0625	0.100847	0.996339	0.315986	C00049 C00135	https://www.genome.jp/kegg-bin/show_pathway?dme00410/dme:C00049%09blue/dme:C00135%09red
dme00520	Amino sugar and nucleotide sugar metabolism	4	0.037037	0.107571	0.968303	0.315991	C00043 C00052 C00191 C00203	https://www.genome.jp/kegg-bin/show_pathway?dme00520/dme:C00043%09red/dme:C00052%09red/dme:C00191%09red/dme:C00203%09red
dme00030	Pentose phosphate pathway	2	0.0571429	0.117232	0.930952	0.324113	C00257 C05382	https://www.genome.jp/kegg-bin/show_pathway?dme00030/dme:C00257%09blue/dme:C05382%09red
dme00500	Starch and sucrose metabolism	2	0.0540541	0.12851	0.891064	0.335553	C00089 C00208	https://www.genome.jp/kegg-bin/show_pathway?dme00500/dme:C00089%09red/dme:C00208%09red
dme04080	Neuroactive ligand-receptor interaction	2	0.05	0.14588	0.836004	0.360862	C00025 C00049	https://www.genome.jp/kegg-bin/show_pathway?dme04080/dme:C00025%09red/dme:C00049%09blue
dme04122	Sulfur relay system	1	0.0909091	0.171362	0.766085	0.402701	C18239	https://www.genome.jp/kegg-bin/show_pathway?dme04122/dme:C18239%09red
dme00471	D-Glutamine and D-glutamate metabolism	1	0.0769231	0.199267	0.700564	0.404686	C00025	https://www.genome.jp/kegg-bin/show_pathway?dme00471/dme:C00025%09red
dme00053	Ascorbate and aldarate metabolism	2	0.0408163	0.200427	0.698044	0.404686	C00191 C00879	https://www.genome.jp/kegg-bin/show_pathway?dme00053/dme:C00191%09red/dme:C00879%09red
dme00260	Glycine, serine and threonine metabolism	2	0.04	0.206648	0.684768	0.404686	C00049 C01102	https://www.genome.jp/kegg-bin/show_pathway?dme00260/dme:C00049%09blue/dme:C01102%09red
dme00310	Lysine degradation	2	0.04	0.206648	0.684768	0.404686	C00956 C03366	https://www.genome.jp/kegg-bin/show_pathway?dme00310/dme:C00956%09red/dme:C03366%09red
dme00051	Fructose and mannose metabolism	2	0.037037	0.231732	0.635014	0.416747	C00464 C01355	https://www.genome.jp/kegg-bin/show_pathway?dme00051/dme:C00464%09red/dme:C01355%09red
dme00760	Nicotinate and nicotinamide metabolism	2	0.0363636	0.23804	0.623349	0.416747	C00049 C00857	https://www.genome.jp/kegg-bin/show_pathway?dme00760/dme:C00049%09blue/dme:C00857%09red
dme00190	Oxidative phosphorylation	1	0.0625	0.239408	0.620862	0.416747	C00008	https://www.genome.jp/kegg-bin/show_pathway?dme00190/dme:C00008%09red
dme00790	Folate biosynthesis	2	0.0344828	0.257021	0.590031	0.431429	C15522 C18239	https://www.genome.jp/kegg-bin/show_pathway?dme00790/dme:C15522%09red/dme:C18239%09red
dme00910	Nitrogen metabolism	1	0.0526316	0.277576	0.556618	0.449864	C00025	https://www.genome.jp/kegg-bin/show_pathway?dme00910/dme:C00025%09red
dme00270	Cysteine and methionine metabolism	2	0.031746	0.288722	0.53952	0.452331	C00049 C01180	https://www.genome.jp/kegg-bin/show_pathway?dme00270/dme:C00049%09blue/dme:C01180%09blue
dme00430	Taurine and hypotaurine metabolism	1	0.0454545	0.313867	0.503255	0.475862	C00025	https://www.genome.jp/kegg-bin/show_pathway?dme00430/dme:C00025%09red
dme00600	Sphingolipid metabolism	1	0.04	0.34837	0.457959	0.496164	C00195	https://www.genome.jp/kegg-bin/show_pathway?dme00600/dme:C00195%09blue
dme00565	Ether lipid metabolism	1	0.04	0.34837	0.457959	0.496164	C01233	https://www.genome.jp/kegg-bin/show_pathway?dme00565/dme:C01233%09red
dme00590	Arachidonic acid metabolism	2	0.0266667	0.363995	0.438905	0.503169	C00157 C14771	https://www.genome.jp/kegg-bin/show_pathway?dme00590/dme:C00157%09red/dme:C14771%09blue
dme00770	Pantothenate and CoA biosynthesis	1	0.0333333	0.402138	0.395625	0.538356	C00049	https://www.genome.jp/kegg-bin/show_pathway?dme00770/dme:C00049%09blue
dme00730	Thiamine metabolism	1	0.0322581	0.412358	0.384726	0.538356	C00082	https://www.genome.jp/kegg-bin/show_pathway?dme00730/dme:C00082%09red
dme00400	Phenylalanine, tyrosine and tryptophan biosynthesis	1	0.0294118	0.442002	0.354576	0.561462	C00082	https://www.genome.jp/kegg-bin/show_pathway?dme00400/dme:C00082%09red
dme00650	Butanoate metabolism	1	0.0238095	0.514078	0.288971	0.635833	C00025	https://www.genome.jp/kegg-bin/show_pathway?dme00650/dme:C00025%09red
dme00592	alpha-Linolenic acid metabolism	1	0.0227273	0.530622	0.275215	0.639467	C00157	https://www.genome.jp/kegg-bin/show_pathway?dme00592/dme:C00157%09red
dme00562	Inositol phosphate metabolism	1	0.0212766	0.554408	0.256171	0.651429	C00191	https://www.genome.jp/kegg-bin/show_pathway?dme00562/dme:C00191%09red
dme00040	Pentose and glucuronate interconversions	1	0.0178571	0.618905	0.208376	0.709477	C00191	https://www.genome.jp/kegg-bin/show_pathway?dme00040/dme:C00191%09red
dme00360	Phenylalanine metabolism	1	0.0166667	0.644547	0.190745	0.717818	C00082	https://www.genome.jp/kegg-bin/show_pathway?dme00360/dme:C00082%09red
dme00630	Glyoxylate and dicarboxylate metabolism	1	0.016129	0.656727	0.182615	0.717818	C00025	https://www.genome.jp/kegg-bin/show_pathway?dme00630/dme:C00025%09red
dme00240	Pyrimidine metabolism	1	0.0153846	0.674233	0.17119	0.720204	C00299	https://www.genome.jp/kegg-bin/show_pathway?dme00240/dme:C00299%09red
dme00130	Ubiquinone and other terpenoid-quinone biosynthesis	1	0.0140845	0.706664	0.150787	0.738072	C00082	https://www.genome.jp/kegg-bin/show_pathway?dme00130/dme:C00082%09red
dme00350	Tyrosine metabolism	1	0.0128205	0.740518	0.130464	0.756616	C00082	https://www.genome.jp/kegg-bin/show_pathway?dme00350/dme:C00082%09red
dme00860	Porphyrin and chlorophyll metabolism	1	0.00724638	0.910476	0.0407317	0.910476	C00025	https://www.genome.jp/kegg-bin/show_pathway?dme00860/dme:C00025%09red
